# Supplementary material for: VAERS Vasculitis Adverse Events Retrospective Study: Etiology Model of Immune Complexes Activating Fc Receptors in Kawasaki Disease and Multisystem Inflammatory Syndromes
Source: Life (Basel). 2024 Mar 7;14(3):353. doi: 10.3390/life14030353 (PMC10971466; doi:10.3390/life14030353)
Supplement: Supplementary file 1 [file life-14-00353-s001.zip]

Archive with 1 entries (1 files):
- life-2842904-supplementary.xlsx
